# Supplementary material for: A BDNF-TrkB autocrine loop enhances senescent cell viability
Source: Nat Commun. 2022 Oct 20;13:6228. doi: 10.1038/s41467-022-33709-8 (PMC9585019; doi:10.1038/s41467-022-33709-8)
Supplement: Supplementary file 4 — Source Data [file 41467_2022_33709_MOESM4_ESM.xlsx]

## Sheet: Fig 1c
Table 1
Inhibitor	Target	Proliferating WI-38 48 h	Senescent WI-38 48 h	Proliferating BJ 48 h	Senescent BJ 48 h
Mean Unt	None	504.103	104.178	177.064	98.0981
Mean Unt		495.706	98.6301	165.678	99.7998
Mean Unt		503.723	97.1918	176.416	102.102
AG 494	EGFR	491.093	101.096	174.632	97.2973
AG 494		480.723	83.8356	162.271	107.307
AG 494		486.166	110.137	191.667	93.2933
PD 153035 hydrochloride	EGFR	83.4646	98.6301	48.5294	50.0501
PD 153035 hydrochloride		93.9271	99.4521	44.0141	53.6537
PD 153035 hydrochloride		93.9759	89.589	54.5788	59.6597
U0126	MEK	504.508	99.4521	163.869	99.6997
U0126		500.823	105.205	192.885	104.505
U0126		494.309	92.0548	179.853	95.6957
SB 203580	p38	516.807	101.096	175.789	95.6957
SB 203580		519.841	92.8767	186.496	88.4885
SB 203580		498.381	106.027	170.545	103.303
SB 202190	p38 alpha and beta	630	92.0548	207.087	100.901
SB 202190		655.556	101.096	172.263	91.2913
SB 202190		558.167	102.74	157.343	100.1
PP 1	Src	498.34	83.0137	165.818	72.4725
PP 1		500.826	83.8356	162.681	66.0661
PP 1		511.203	77.2603	196.863	76.8769
PP 2	Src	467.681	75.6164	166.909	64.4645
PP 2		517.672	69.863	163.415	57.2573
PP 2		526.316	66.5753	164.13	65.6657
SP 600125	JNK	503.659	33.6986	171.841	80.4805
SP 600125		501.992	35.3425	179.297	97.6977
SP 600125		534.298	30.411	177.174	68.8689
CMPD-1	MK2a and microtub	59.4262	31.2329	29.5203	62.4625
CMPD-1		59.127	36.1644	26.8551	58.0581
CMPD-1		68.4	46.0274	33.8235	53.2533
ZM 306416 hydrochloride	VEGF receptors	505.447	108.493	175.092	103.704
ZM 306416 hydrochloride		581.967	105.205	192.46	92.4925
ZM 306416 hydrochloride		514.683	101.918	180.882	98.4985
CGP 57380	Mnk1	512.033	73.1507	147.535	57.2573
CGP 57380		500	64.1096	147.985	73.6737
CGP 57380		513.992	62.4658	154.745	55.6557
PD 173074	FGFR1 and FGFR3	63.9004	46.0274	60.8696	49.2492
PD 173074		79.9197	53.4247	72.8938	62.4625
PD 173074		75.6	36.9863	66.3158	62.0621
PD 161570	FGFR	80.8333	53.4247	70.8029	70.0701
PD 161570		103.704	63.2877	91.6364	66.0661
PD 161570		91.2351	61.6438	90.1575	72.4725
AMG 548	p38 alpha and beta	492.531	83.0137	166.423	99.6997
AMG 548		500	99.4521	166.783	80.4805
AMG 548		538.589	89.589	175.273	98.0981
AZM 475271	Src	103.422	88.7671	99.2754	97.6977
AZM 475271		116.81	87.9452	110.196	96.4965
AZM 475271		102.193	89.589	98.5455	97.2973
BRD 7389	S6K	63.4146	53.4247	4.81481	40.4404
BRD 7389		51.3944	62.4658	19.1489	47.2472
BRD 7389		59.5041	63.2877	9.5941	40.8408
PD 0325901	MEK1/2	667.623	101.096	174.265	84.8849
PD 0325901		630.556	92.0548	187.649	102.102
PD 0325901		564.4	99.4521	173.801	103.704
PF 04217903 mesylate	MET (HGF receptor)	480.156	108.493	160.777	101.702
PF 04217903 mesylate		488.525	100.274	173.529	95.6957
PF 04217903 mesylate		475.397	106.849	179.121	99.2993
PF 3644022	MK2	548.963	83.8356	169.841	93.2933
PF 3644022		538.618	91.2329	176.103	93.6937
PF 3644022		530.453	84.6575	144.014	76.4765
Axitinib	VEGFR	507.054	99.4521	146.886	103.704
Axitinib		465.462	99.4521	146.715	93.2933
Axitinib		520.8	101.096	174.308	92.4925
HI TOPK 032	TOPK	5.48523	0.821918	0.3663	1.6016
HI TOPK 032		0.813008	0.821918	1.40351	4.4044
HI TOPK 032		4.43548	2.46575	2.9304	0.800801
SB 747651A dihydrochloride	MSK1 (and others)	533.197	92.0548	166.182	99.6997
SB 747651A dihydrochloride		514.226	101.096	184.646	95.6957
SB 747651A dihydrochloride		534.426	96.9863	172.993	103.303
AL 8697	p38 alpha	584.615	107.671	166.783	98.0981
AL 8697		554.894	110.137	175.547	103.303
AL 8697		595.556	99.4521	172.464	96.4965
ML 347	ALK1 and ALK2	561.446	101.096	187.059	99.6997
ML 347		523.79	95.3425	176	94.8949
ML 347		572.245	105.205	164.111	100.501
K 02288	BMP receptors type 1	660.581	106.027	172.727	99.2993
K 02288		607.451	108.493	176.173	92.8929
K 02288		648.178	103.562	179.297	106.106
AC 710	PDGFR family	3.84615	1.64384	1.44928	18.018
AC 710		1.24481	3.28767	3.81944	20.4204
AC 710		4.31373	8.21918	5.43478	13.2132
GSK 2830371	WIP1	517.227	98.6301	146.403	63.6637
GSK 2830371		526.104	96.9863	158.755	96.4965
GSK 2830371		497.5	80.5479	145.848	84.8849
ETP 45835 dihydrochloride	Mnk1 and Mnk2	500.82	92.0548	164.36	80.8809
ETP 45835 dihydrochloride		469.919	84.6575	177.256	97.2973
ETP 45835 dihydrochloride		553.755	86.3014	165.95	95.6957
KJ Pyr 9	c-Myc	629.536	83.8356	182.558	96.4965
KJ Pyr 9		637.805	86.3014	165.108	92.8929
KJ Pyr 9		644.758	74.7945	177.491	96.4965
SPP 86	Ret and others	115.164	79.726	103.309	66.0661
SPP 86		103.347	69.0411	110.359	72.4725
SPP 86		94.6721	79.726	111.07	68.4685
MSC 2032964A	ASK1	108.835	26.3014	115.476	71.2713
MSC 2032964A		102.419	45.2055	102.574	79.6797
MSC 2032964A		106.939	18.0822	92.6056	84.0841
PF 06260933 dihydrochloride	MAP4K4	623.237	101.096	165.934	96.8969
PF 06260933 dihydrochloride		549.804	86.3014	171.898	97.6977
PF 06260933 dihydrochloride		652.227	87.1233	190.514	95.6957
AX 15836	ERK5	473.077	101.918	172.894	93.2933
AX 15836		497.925	103.562	171.228	84.8849
AX 15836		507.059	96.9863	174.818	99.6997
RMM 46	MSKs and RSKs	545.798	94.5205	141.455	98.0981
RMM 46		493.976	101.918	157.087	93.6937
RMM 46		532.083	105.205	146.35	103.704
TL4-12	MAP4K2	108.607	62.4658	105.245	80.4805
TL4-12		99.187	64.1096	98.9091	88.8889
TL4-12		99.2095	70.6849	120.29	86.0861
CP 43	TAO1	514.103	107.671	191.765	97.6977
CP 43		491.968	101.918	174.182	96.4965
CP 43		506.531	97.8082	173.333	101.301
A 77-01	p38 and TGBR1	689.069	101.918	169.149	98.0981
A 77-01		736.441	102.74	177.86	99.6997
A 77-01		687.854	92.8767	176.838	101.702
LJI308	RSKs	598.833	101.918	189.243	84.8849
LJI308		629.412	97.8082	180.074	97.6977
LJI308		665.766	106.027	162.191	101.301
ABT 737	BCLXL and BCLW	404.762	18.9041	127.941	22.022
ABT 737		446.122	32.0548	135.897	27.2272
ABT 737		431.452	15.6164	120.635	12.8128
GW 441756	TrkA	669.328	99.4521	174.632	96.8969
GW 441756		580.62	96.9863	167.958	89.2893
GW 441756		609.426	95.3425	176.557	96.4965
PD 90780	p75NTR	566.16	103.562	167.518	96.8969
PD 90780		592.017	105.205	186.166	98.0981
PD 90780		613.178	92.8767	175.824	98.4985
GNF 5837	Pan Trk	484.255	45.2055	112.982	50.8509
GNF 5837		409.524	65.7534	133.212	52.4525
GNF 5837		464.557	46.8493	129.455	59.6597
ANA 12	TrkB	501.215	69.863	158.661	72.4725
ANA 12		514.403	60.8219	145.985	65.6657
ANA 12		473.047	72.3288	148.699	73.2733

## Sheet: Fig 1d
Table 1
Senolysis percentage
	SB 203580	SB 202190	AMG 548	AL 8697	U0126	PD 0325901	SP 600125	AX 15836	SB 747651A dihydrochloride	RMM 46	LJI308	PF 3644022	CGP 57380	ETP 45835 dihydrochloride	GSK 2830371	KJ Pyr 9	MSC 2032964A	PF 06260933 dihydrochloride	TL4-12	CP 43	PP 1	PP 2	475271	PF 04217903 mesylate	ZM 306416 hydrochloride	Axitinib	AG 494	SPP 86	ML 347	A 77-01	K 02288	PD 90780	GW 441756	5837	ANA 12	ABT 737
WI-38	0	1.36986	9.31507	0	1.09589	2.46575	66.8493	0	3.28767	0	0	13.4247	33.4247	12.3288	7.94521	18.3562	70.137	8.49315	34.2466	0	18.6301	29.3151	11.2329	0	0	0	1.64384	23.8356	0	0.821918	0	0	2.73973	47.3973	32.3288	77.8082
BJ	4.17084	2.56924	7.24057	0.700701	0.0333667	3.1031	17.651	7.37404	0.433767	1.5015	5.37204	12.1788	37.8045	8.70871	18.3183	4.7047	21.655	3.23657	14.8482	1.5015	28.1949	37.5375	2.83617	1.1011	1.76844	3.5035	0.700701	30.9977	1.63497	0.166834	0.567234	2.16884	5.77244	45.679	29.5295	79.3126

## Sheet: Fig 2a
Table 1
Alive cells (%)
GNF 5837 [µM]	Proliferating			Senescent
0	100	100	100	101.934	100.276	97.7901	Percentage alive
1.25	100	100	100	101.934	98.6188	96.9613
2.5	100	100	100	108.564	91.989	100.276
5	100	100	100	87.0166	87.8453	82.0442
7.5	100	100	100	72.9282	70.442	67.9558
10	100	100	100	50.5525	45.5801	40.6077
12.5	78.9474	73.6842	76.3158	16.5746	18.232	9.94475
15	26.3158	18.4211	13.1579	12.4309	8.28729	9.11602
20	10.5263	2.63158	5.26316	4.14365	1.65746	7.45856
30	0	2.63158	0	7.45856	5.8011	0
40	2.63158	2.63158	0	0.828729	1.65746	0
50	0	2.63158	0	0.828729	0.828729	0
ANA12 [µM]	Proliferating			Senescent
0	100	100	100	101.934	100.276	97.7901	Percentage alive
1.25	100	100	100	100.276	101.105	95.3039
2.5	100	100	100	91.989	95.3039	97.7901
5	100	100	100	98.6188	95.3039	94.4751
7.5	100	100	100	95.3039	90.3315	89.5028
10	100	100	100	78.7293	64.6409	85.3591
12.5	100	100	100	78.7293	62.1547	61.326
15	100	100	100	50.5525	62.9834	60.4972
20	100	100	100	48.0663	38.1215	52.2099
30	77.8481	98.7342	81.6456	20.7182	19.8895	17.4033
40	58.8608	72.1519	70.2532	9.94475	9.11602	7.45856
50	20.8861	22.7848	24.6835	2.48619	2.48619	0.828729
PF 06273340 [µM]	Proliferating			Senescent
0	100	100	100	101.934	100.276	97.7901	Percentage alive
1.25	100	100	100	100.276	101.105	95.3039
2.5	100	100	100	91.989	95.3039	97.7901
5	100	100	100	98.6188	95.3039	94.4751
7.5	100	100	100	95.3039	90.3315	89.5028
10	100	100	100	78.7293	64.6409	85.3591
12.5	100	100	100	78.7293	62.1547	61.326
15	100	100	100	50.5525	62.9834	60.4972
20	100	100	100	48.0663	38.1215	52.2099
30	77.8481	98.7342	81.6456	20.7182	19.8895	17.4033
40	58.8608	72.1519	70.2532	9.94475	9.11602	7.45856
50	20.8861	22.7848	24.6835	2.48619	2.48619	0.828729

## Sheet: Fig 2c
Table 1
	ETIS WI-38
Percentage of cells alive after 48 h	Untreated	GNF 5837 10 µM	ANA 12 20 µM	PF 06273340 30 µM
	96.1538	42.3077	57.6923	44.8718
	102.564	52.5641	52.5641	63.3333
	101.282	35.8974	46.1538	49.0256
	ETIS BJ
Percentage of cells alive after 48 h	Untreated	GNF 5837 10 µM	ANA 12 20 µM	PF 06273340 30 µM
	96.7963	36.3844	78.2609	54.2334
	102.288	26.7735	62.4714	52.8604
	100.915	30.8924	55.6064	47.3684
	ETIS IMR-90
Percentage of cells alive after 48 h	Untreated	GNF 5837 10 µM	ANA 12 20 µM	PF 06273340 30 µM
	103.521	57.0423	63.3803	64.3662
	101.408	50.7042	61.2676	57.4648
	95.0704	50.7042	57.0423	51.6901
	ETIS HSAEC
Percentage of cells alive after 48 h	Untreated	GNF 5837 10 µM	ANA 12 20 µM	PF 06273340 40 µM
	100.935	44.8598	56.0748	69.6262
	103.037	35.2804	49.2991	80.3738
	96.028	46.9626	71.729	64.0187
	ETIS HREC
Percentage of cells alive after 48 h	Untreated	GNF 5837 10 µM	ANA 12 10 µM	PF 06273340 40 µM
	100.418	53.0271	83.7161	85.8038
	94.9896	46.1378	81.0021	81.0021
	104.593	48.643	85.8038	74.1127
	ETIS HUVEC
Percentage of cells alive after 48 h	Untreated	GNF 5837 5 µM	ANA 12 20 µM	PF 06273340 40 µM
	99.3865	23.0061	24.8466	66.2577
	92.9448	24.8466	50.6135	85.5828
	107.669	31.2883	61.6564	81.9018
	OSIS WI-38
Percentage of cells alive after 48 h	Untreated	GNF 5837 10 µM	ANA 12 20 µM	PF 06273340 30 µM
	100.628	51.005	75.8794	76.005
	94.8492	38.191	87.8141	75.5025
	104.523	55.1508	82.2864	82.0352
	IRIS WI-38
Percentage of cells alive after 48 h	Untreated	GNF 5837 10 µM	ANA 12 20 µM	PF 06273340 30 µM
	93.75	56.25	33.9844	63.2812
	87.8906	43.3594	52.7344	52.7344
	118.359	36.3281	51.5625	70.3125
	RS WI-38
Percentage of cells alive after 48 h	Untreated	GNF 5837 10 µM	ANA 12 20 µM	PF 06273340 30 µM
	100.732	65.272	78.7657	77.1967
	104.812	45.1883	80.3347	69.3515
	94.4561	42.0502	73.431	68.7238

## Sheet: Fig 2d
Table 1
	ETIS WI-38
Normalized caspase 3/7 activity	Untreated	GNF 5837 10 µM	ANA 12 20 µM	PF 06273340 30 µM
	12046	26657.9	20548.8	22566.7
	13222.2	28638.9	21402.4	20975.6
	12559.5	23744.2	20532.6	20753.5
	ETIS BJ
Normalized caspase 3/7 activity	Untreated	GNF 5837 10 µM	ANA 12 20 µM	PF 06273340 30 µM
	12146.3	23119	17427.1	18855.6
	12267.4	29351.9	17825.4	18663.3
	13331.2	24157.8	20302.5	21152.5
	ETIS IMR-90
Normalized caspase 3/7 activity	Untreated	GNF 5837 10 µM	ANA 12 20 µM	PF 06273340 30 µM
	7525	18544.1	13341.9	11053.9
	8707.32	21576.8	14666.7	14752.4
	7522.85	23926.9	15851.3	11687.2
	ETIS HSAEC
Normalized caspase 3/7 activity	Untreated	GNF 5837 10 µM	ANA 12 20 µM	PF 06273340 40 µM
	9157.41	25989.6	13200	17798.7
	9170.07	33357.6	13255.9	16078.5
	9819.95	25059.7	11250.8	20014.6
	ETIS HREC
Normalized caspase 3/7 activity	Untreated	GNF 5837 10 µM	ANA 12 10 µM	PF 06273340 40 µM
	3719.33	25027.6	6890.27	5309
	4131.87	29624.4	7335.05	5752.58
	3774.45	28382	6841.85	6346.48
	ETIS HUVEC
Normalized caspase 3/7 activity	Untreated	GNF 5837 5 µM	ANA 12 20 µM	PF 06273340 40 µM
	19064.8	116280	53185.2	32291.7
	21712.9	114037	37890.9	25333.3
	18495.7	91558.8	30940.3	26898.9
	OSIS WI-38
Normalized caspase 3/7 activity	Untreated	GNF 5837 10 µM	ANA 12 20 µM	PF 06273340 30 µM
	8424.47	17113.3	10751.7	12452.9
	8638.41	22763.2	11356.2	12678.9
	7264.42	14906.6	11279.4	10303.2
	IRIS WI-38
Normalized caspase 3/7 activity	Untreated	GNF 5837 10 µM	ANA 12 20 µM	PF 06273340 30 µM
	8818.98	12423.4	10309.7	11001.5
	9409.27	12188.4	11390.6	10485
	9233.17	14246.3	12216.8	11832.5
	RS WI-38
Normalized caspase 3/7 activity	Untreated	GNF 5837 10 µM	ANA 12 20 µM	PF 06273340 30 µM
	10031.2	27846.2	15545.8	13699.2
	9814.37	44541.7	13789.1	15638
	11767.4	47119.4	15760.7	17853.9

## Sheet: Fig 2e
Table 1
Percentage of cells alive after 48 h	- - SEN	+ - SEN	- GNF 5847 10uM SEN	+ GNF 5837 10uM SEN	- ANA12 10uM SEN	+ ANA12 10uM SEN	- PF06273340 30uM SEN	+ PF06273340 30uM SEN
	91.7098	87.0466	32.6425	68.3938	55.9585	94.8187	48.1865	77.7202
	101.036	101.036	27.9793	82.3834	49.7409	80.829	51.2953	79.2746
	107.254	96.3731	24.8705	73.057	66.8394	76.1658	55.9585	80.829

## Sheet: Fig 2f
Table 1
Normalized caspase 3/7 activity	- - SEN	+ - SEN	- GNF 5847 10uM SEN	+ GNF 5837 10uM SEN	- ANA12 10uM SEN	+ ANA12 10uM SEN	- PF06273340 30uM SEN	+ PF06273340 30uM SEN
	675.08	414.82	2277.14	437.05	945	351.97	1325.81	425.6
	605.38	368.77	2691.11	369.43	1067.81	424.81	1224.55	432.35
	622.03	402.74	3027.5	427.45	835.58	457.55	1166.11	440.77

## Sheet: Fig 3a
Table 1

## Sheet: Fig 3b
Table 1
Relative levels (normalized to ACTB)	WI-38 ETIS		WI-38 OSIS		WI-38 IRIS		WI-38 RS
	P	S	P	S	P	S	P	S
p16	1	4.593	1	3.151	1	2.769	1	2.923
	0.813	4.205	0.84	2.977	1.043	2.773	1.163	2.393
	1.087	3.55	1.061	3.233	0.937	2.818	0.779	2.467
IL6	1	5.237	0.943	1.638	0.987	1.477	0.715	3.833
	0.809	5.614	1	1.802	1	1.403	1	5.66
	1.29	3.274	0.955	1.732	1.093	1.738	0.552	5.45

## Sheet: Fig 3c
Table 1

[truncated: 78 more sheets: Fig 3d, Fig 3e, Fig 3f, Fig 3g, Fig 3h, Fig 3i, Fig 3j, Fig 4a, Fig 4b, Fig 4e, Fig 4f, Fig 4g, Fig 4h, Fig 4i, Fig 4j, Fig 4k, Fig 4m, Fig 4n, Fig 4o, Fig 4p …]
